# Supplementary material for: OVATE family gene CmOFP6-19b negatively regulates fruit size in melon (Cucumis melo L.)
Source: Hortic Res. 2025 Jun 18;12(9):uhaf148. doi: 10.1093/hr/uhaf148 (PMC12373640; doi:10.1093/hr/uhaf148)
Supplement: Web_Material_uhaf148 [file web_material_uhaf148.zip]

Archive with 2 entries (2 files):
- Supplementary Figure revised.docx
- Supplementary Table revised.docx
